# Supplementary material for: Addressing Barriers Newcomer Families Face When Obtaining Routine Childhood Vaccines in Alberta, Canada
Source: Vaccines (Basel). 2024 Dec 7;12(12):1380. doi: 10.3390/vaccines12121380 (PMC11680383; doi:10.3390/vaccines12121380)
Supplement: Supplementary file 1 [file vaccines-12-01380-s001.zip]

Archive with 1 entries (1 files):
- vaccines-3321736-supplementary.pdf
